# Supplementary material for: Work-Related Stress among a Cohort of Italian Long-Term Care Workers during the COVID-19 Pandemic: An Observational Study
Source: Int J Environ Res Public Health. 2022 May 12;19(10):5874. doi: 10.3390/ijerph19105874 (PMC9140776; doi:10.3390/ijerph19105874)
Supplement: Supplementary file 1 [file ijerph-19-05874-s001.zip]

Archive with 1 entries (1 files):
- ijerph-1657246-supplementary.pdf
